# Supplementary material for: Identification of the Subtypes of Renal Ischemia-Reperfusion Injury Based on Pyroptosis-Related Genes
Source: Biomolecules. 2023 Feb 1;13(2):275. doi: 10.3390/biom13020275 (PMC9952921; doi:10.3390/biom13020275)
Supplement: Supplementary file 1 [file biomolecules-13-00275-s001.zip]

Archive with 1 entries (1 files):
- biomolecules-2017566-supplementary.pdf
